# Supplementary material for: Contrasting nutrient–disease relationships: Potassium gradients in barley leaves have opposite effects on two fungal pathogens with different sensitivities to jasmonic acid
Source: Plant Cell Environ. 2018 Jun 29;41(10):2357–72. doi: 10.1111/pce.13350 (PMC6175101; doi:10.1111/pce.13350)
Supplement: Supplementary file 2 — Data S1 Supporting information item [file PCE-41-2357-s002.xlsx]

## Sheet: all data
		% K in DW	% water	GENE EXPRESSION						OXYLIPINS							Rc LESION LENGTH			% Rc INFECTION			Bgh COLONIE NUMBER			% Bgh INFECTION
				LOX2A	AOS	AOC	JIP23	JIP37	JIP60	JA	OPDA	12ODD	9HOD	13HOD	10ODA	OPC8	D 6	D 9	D 12	D 6	D 9	D 12	D 6	D 9	D 12	D 6	D 9	D 12
	% K in DW		0.507	-0.696	-0.781	-0.86	-0.925	-0.896	-0.548	-0.494	-0.511	-0.413	-0.644	-0.683	-0.315	-0.495	-0.757	-0.737	-0.562	-0.734	-0.716	-0.444	0.513	0.39	0.338	0.593	0.667	0.625	correlation coefficient
			0.0319	0.00134	0.000128	4.63e-06	3.81e-08	4.94e-07	0.0187	0.044	0.0303	0.0887	0.00394	0.00178	0.203	0.0366	0.000274	0.000485	0.0152	0.000531	0.000836	0.065	0.0296	0.109	0.17	0.00954	0.00251	0.00559	p-value
	% water			-0.737	-0.668	-0.54	-0.595	-0.638	-0.59	-0.209	-0.414	-0.684	-0.406	-0.494	-0.602	-0.393	-0.304	-0.455	-0.69	-0.478	-0.471	-0.545	0.406	0.185	0.13	0.387	0.4	0.512	correlation coefficient
				0.000487	0.00245	0.0208	0.0092	0.00442	0.00999	0.42	0.0872	0.00175	0.0944	0.0371	0.00815	0.107	0.221	0.0581	0.00153	0.0449	0.0482	0.0193	0.0943	0.462	0.607	0.113	0.1	0.0297	p-value
GENE EXPRESSION	LOX2A				0.79	0.741	0.713	0.741	0.75	0.44	0.548	0.462	0.643	0.661	0.542	0.564	0.536	0.452	0.518	0.598	0.433	0.422	-0.738	-0.429	-0.407	-0.633	-0.71	-0.699	correlation coefficient
					9.49e-05	0.000434	0.000888	0.000432	0.000341	0.077	0.0184	0.0536	0.00398	0.00283	0.0201	0.0148	0.0219	0.0596	0.0277	0.00879	0.0729	0.0811	0.000473	0.0759	0.094	0.00481	0.000973	0.00124	p-value
	AOS					0.87	0.91	0.905	0.852	0.668	0.701	0.672	0.725	0.768	0.239	0.745	0.459	0.59	0.492	0.491	0.572	0.335	-0.667	-0.54	-0.527	-0.664	-0.803	-0.846	correlation coefficient
						2.7e-06	1.7e-07	2.39e-07	7.36e-06	0.00339	0.0012	0.00223	0.000672	0.000199	0.34	0.000387	0.0556	0.01	0.0379	0.0383	0.0131	0.175	0.00247	0.0208	0.0246	0.00265	5.97e-05	9.93e-06	p-value
	AOC						0.926	0.904	0.692	0.518	0.634	0.458	0.733	0.763	0.219	0.62	0.569	0.694	0.587	0.591	0.695	0.458	-0.572	-0.437	-0.408	-0.603	-0.73	-0.7	correlation coefficient
							3.55e-08	2.7e-07	0.00145	0.0333	0.00469	0.0561	0.000539	0.000228	0.382	0.00608	0.0137	0.0014	0.0105	0.00987	0.00137	0.0559	0.0131	0.0695	0.0929	0.00811	0.000577	0.00122	p-value
	JIP23							0.973	0.699	0.61	0.617	0.593	0.689	0.758	0.25	0.621	0.608	0.727	0.564	0.626	0.713	0.427	-0.546	-0.436	-0.41	-0.575	-0.722	-0.744	correlation coefficient
								1.358e-11	0.00125	0.00926	0.00636	0.00956	0.00157	0.000267	0.316	0.00593	0.00748	0.000636	0.0148	0.00548	0.000894	0.0774	0.0192	0.0703	0.0912	0.0125	0.000715	0.000404	p-value
	JIP37								0.749	0.603	0.589	0.635	0.695	0.72	0.302	0.591	0.622	0.748	0.62	0.652	0.732	0.519	-0.582	-0.521	-0.511	-0.625	-0.751	-0.787	correlation coefficient
									0.000344	0.0104	0.0102	0.00463	0.00137	0.000748	0.224	0.00975	0.0059	0.00036	0.00604	0.00335	0.000553	0.0273	0.0113	0.0264	0.0304	0.00553	0.00033	0.000105	p-value
	JIP60									0.677	0.611	0.663	0.623	0.638	0.252	0.684	0.247	0.317	0.455	0.26	0.295	0.33	-0.752	-0.658	-0.646	-0.632	-0.791	-0.83	correlation coefficient
										0.00285	0.00703	0.00273	0.00572	0.00438	0.313	0.00174	0.323	0.2	0.0577	0.297	0.234	0.181	0.000319	0.00299	0.00379	0.00486	9.21e-05	2.04e-05	p-value
OXYLIPINS	JA										0.278	0.589	0.478	0.407	0.0832	0.556	0.163	0.155	0.0364	0.0746	0.115	-0.133	-0.495	-0.599	-0.563	-0.637	-0.706	-0.668	correlation coefficient
											0.28	0.0129	0.0525	0.105	0.751	0.0204	0.531	0.554	0.89	0.776	0.66	0.611	0.0432	0.011	0.0186	0.006	0.00154	0.00336	p-value
	OPDA											0.398	0.852	0.915	0.167	0.873	0.147	0.25	0.38	0.188	0.242	0.195	-0.435	-0.244	-0.256	-0.52	-0.498	-0.499	correlation coefficient
												0.102	7.1e-06	1.08e-07	0.508	2.2e-06	0.561	0.317	0.119	0.456	0.333	0.439	0.0715	0.329	0.305	0.027	0.0354	0.035	p-value
	12ODD												0.468	0.531	0.301	0.547	0.0803	0.277	0.298	0.133	0.274	0.112	-0.245	-0.365	-0.298	-0.461	-0.402	-0.504	correlation coefficient
													0.0503	0.0233	0.225	0.0187	0.751	0.266	0.23	0.598	0.272	0.658	0.327	0.137	0.229	0.054	0.0984	0.0332	p-value
	9HOD													0.912	0.201	0.92	0.252	0.357	0.314	0.263	0.351	0.15	-0.538	-0.472	-0.471	-0.802	-0.692	-0.641	correlation coefficient
														1.32e-07	0.425	6.67e-08	0.314	0.146	0.204	0.291	0.153	0.552	0.0212	0.0479	0.0487	6.26e-05	0.00147	0.00414	p-value
	13HOD														0.291	0.877	0.346	0.435	0.411	0.359	0.424	0.214	-0.457	-0.321	-0.278	-0.663	-0.593	-0.561	correlation coefficient
															0.241	1.72e-06	0.16	0.071	0.0898	0.143	0.0796	0.395	0.0563	0.194	0.264	0.00268	0.0095	0.0153	p-value
	10ODA															0.032	0.358	0.257	0.586	0.382	0.238	0.518	9.53e-05	0.264	0.278	-0.122	0.0129	-0.0307	correlation coefficient
																0.9	0.145	0.303	0.0107	0.118	0.341	0.0277	1	0.29	0.264	0.631	0.959	0.904	p-value
	OPC8																0.0271	0.17	0.153	0.0481	0.165	-0.0552	-0.572	-0.495	-0.486	-0.738	-0.688	-0.674	correlation coefficient
																	0.915	0.5	0.544	0.85	0.514	0.828	0.0131	0.0366	0.041	0.000467	0.00159	0.00215	p-value
Rc LESION LENGTH	D 6																	0.823	0.455	0.954	0.782	0.482	-0.347	-0.278	-0.241	-0.357	-0.434	-0.345	correlation coefficient
																		2.69e-05	0.0576	8.43e-10	0.000127	0.0429	0.158	0.264	0.336	0.146	0.0716	0.16	p-value
	D 9																		0.586	0.855	0.995	0.624	-0.308	-0.316	-0.303	-0.389	-0.476	-0.499	correlation coefficient
																			0.0105	6.19e-06	1.074e-17	0.00566	0.214	0.201	0.221	0.111	0.0458	0.0348	p-value
	D 12																			0.526	0.599	0.928	-0.281	-0.0435	-0.0231	-0.189	-0.255	-0.34	correlation coefficient
																				0.0248	0.00863	2.87e-08	0.258	0.864	0.928	0.453	0.307	0.168	p-value
% Rc INFECTION	D 6																				0.831	0.557	-0.384	-0.275	-0.239	-0.363	-0.448	-0.394	correlation coefficient
																					1.94e-05	0.0163	0.116	0.27	0.34	0.139	0.0624	0.106	p-value
	D 9																					0.637	-0.292	-0.298	-0.282	-0.374	-0.455	-0.485	correlation coefficient
																						0.00446	0.24	0.23	0.257	0.126	0.0579	0.0415	p-value
	D 12																						-0.255	-0.052	-0.07	-0.0901	-0.186	-0.297	correlation coefficient
																							0.307	0.838	0.783	0.722	0.461	0.232	p-value
Bgh COLONIE NUMBER	D 6																							0.813	0.801	0.727	0.896	0.859	correlation coefficient
																								4.1e-05	6.44e-05	0.000633	5.13e-07	4.89e-06	p-value
	D 9																								0.969	0.789	0.871	0.814	correlation coefficient
																									3.529e-11	9.91e-05	2.62e-06	3.87e-05	p-value
	D 12																									0.725	0.849	0.821	correlation coefficient
																										0.00067	8.18e-06	2.98e-05	p-value
% Bgh INFECTION	D 6																										0.863	0.774	correlation coefficient
																											3.97e-06	0.000162	p-value
	D 9																											0.951	correlation coefficient
																												1.41e-09	p-value
	D 12																												correlation coefficient
																													p-value
										17	18	18	18	18	18	18

## Sheet: Corr with p-values
		% K in DW	% water	GENE EXPRESSION						OXYLIPINS							Rc LESION LENGTH			% Rc INFECTION			Bgh COLONIE NUMBER			% Bgh INFECTION
				LOX2A	Log AOS	Log AOC	Log JIP23	Log JIP37	JIP60	JA	OPDA	12ODD	Log 9HOD	Log 13HOD	10ODA	Log OPC8	D 6	D 9	D 12	D 6	D 9	D 12	D 6	D 9	D 12	D 6	D 9	D 12
	% K in DW		0.507	-0.696	-0.781	-0.86	-0.925	-0.896	-0.548	-0.494	-0.511	-0.413	-0.644	-0.683	-0.315	-0.495	-0.757	-0.737	-0.562	-0.734	-0.716	-0.444	0.513	0.39	0.338	0.593	0.667	0.625	correlation coefficient
			0.0319	0.00134	0.000128	4.63e-06	3.81e-08	4.94e-07	0.0187	0.044	0.0303	0.0887	0.00394	0.00178	0.203	0.0366	0.000274	0.000485	0.0152	0.000531	0.000836	0.065	0.0296	0.109	0.17	0.00954	0.00251	0.00559	p-value
	% water			-0.737	-0.668	-0.54	-0.595	-0.638	-0.59	-0.209	-0.414	-0.684	-0.406	-0.494	-0.602	-0.393	-0.304	-0.455	-0.69	-0.478	-0.471	-0.545	0.406	0.185	0.13	0.387	0.4	0.512	correlation coefficient
				0.000487	0.00245	0.0208	0.0092	0.00442	0.00999	0.42	0.0872	0.00175	0.0944	0.0371	0.00815	0.107	0.221	0.0581	0.00153	0.0449	0.0482	0.0193	0.0943	0.462	0.607	0.113	0.1	0.0297	p-value
GENE EXPRESSION	LOX2A				0.79	0.741	0.713	0.741	0.75	0.44	0.548	0.462	0.643	0.661	0.542	0.564	0.536	0.452	0.518	0.598	0.433	0.422	-0.738	-0.429	-0.407	-0.633	-0.71	-0.699	correlation coefficient
					9.49e-05	0.000434	0.000888	0.000432	0.000341	0.077	0.0184	0.0536	0.00398	0.00283	0.0201	0.0148	0.0219	0.0596	0.0277	0.00879	0.0729	0.0811	0.000473	0.0759	0.094	0.00481	0.000973	0.00124	p-value
	Log AOS					0.87	0.91	0.905	0.852	0.668	0.701	0.672	0.725	0.768	0.239	0.745	0.459	0.59	0.492	0.491	0.572	0.335	-0.667	-0.54	-0.527	-0.664	-0.803	-0.846	correlation coefficient
						2.7e-06	1.7e-07	2.39e-07	7.36e-06	0.00339	0.0012	0.00223	0.000672	0.000199	0.34	0.000387	0.0556	0.01	0.0379	0.0383	0.0131	0.175	0.00247	0.0208	0.0246	0.00265	5.97e-05	9.93e-06	p-value
	Log AOC						0.926	0.904	0.692	0.518	0.634	0.458	0.733	0.763	0.219	0.62	0.569	0.694	0.587	0.591	0.695	0.458	-0.572	-0.437	-0.408	-0.603	-0.73	-0.7	correlation coefficient
							3.55e-08	2.7e-07	0.00145	0.0333	0.00469	0.0561	0.000539	0.000228	0.382	0.00608	0.0137	0.0014	0.0105	0.00987	0.00137	0.0559	0.0131	0.0695	0.0929	0.00811	0.000577	0.00122	p-value
	Log JIP23							0.973	0.699	0.61	0.617	0.593	0.689	0.758	0.25	0.621	0.608	0.727	0.564	0.626	0.713	0.427	-0.546	-0.436	-0.41	-0.575	-0.722	-0.744	correlation coefficient
								1.358e-11	0.00125	0.00926	0.00636	0.00956	0.00157	0.000267	0.316	0.00593	0.00748	0.000636	0.0148	0.00548	0.000894	0.0774	0.0192	0.0703	0.0912	0.0125	0.000715	0.000404	p-value
	Log JIP37								0.749	0.603	0.589	0.635	0.695	0.72	0.302	0.591	0.622	0.748	0.62	0.652	0.732	0.519	-0.582	-0.521	-0.511	-0.625	-0.751	-0.787	correlation coefficient
									0.000344	0.0104	0.0102	0.00463	0.00137	0.000748	0.224	0.00975	0.0059	0.00036	0.00604	0.00335	0.000553	0.0273	0.0113	0.0264	0.0304	0.00553	0.00033	0.000105	p-value
	JIP60									0.677	0.611	0.663	0.623	0.638	0.252	0.684	0.247	0.317	0.455	0.26	0.295	0.33	-0.752	-0.658	-0.646	-0.632	-0.791	-0.83	correlation coefficient
										0.00285	0.00703	0.00273	0.00572	0.00438	0.313	0.00174	0.323	0.2	0.0577	0.297	0.234	0.181	0.000319	0.00299	0.00379	0.00486	9.21e-05	2.04e-05	p-value
OXYLIPINS	JA										0.278	0.589	0.478	0.407	0.0832	0.556	0.163	0.155	0.0364	0.0746	0.115	-0.133	-0.495	-0.599	-0.563	-0.637	-0.706	-0.668	correlation coefficient
											0.28	0.0129	0.0525	0.105	0.751	0.0204	0.531	0.554	0.89	0.776	0.66	0.611	0.0432	0.011	0.0186	0.006	0.00154	0.00336	p-value
	OPDA											0.398	0.852	0.915	0.167	0.873	0.147	0.25	0.38	0.188	0.242	0.195	-0.435	-0.244	-0.256	-0.52	-0.498	-0.499	correlation coefficient
												0.102	7.1e-06	1.08e-07	0.508	2.2e-06	0.561	0.317	0.119	0.456	0.333	0.439	0.0715	0.329	0.305	0.027	0.0354	0.035	p-value
	12ODD												0.468	0.531	0.301	0.547	0.0803	0.277	0.298	0.133	0.274	0.112	-0.245	-0.365	-0.298	-0.461	-0.402	-0.504	correlation coefficient
													0.0503	0.0233	0.225	0.0187	0.751	0.266	0.23	0.598	0.272	0.658	0.327	0.137	0.229	0.054	0.0984	0.0332	p-value
	Log 9HOD													0.912	0.201	0.92	0.252	0.357	0.314	0.263	0.351	0.15	-0.538	-0.472	-0.471	-0.802	-0.692	-0.641	correlation coefficient
														1.32e-07	0.425	6.67e-08	0.314	0.146	0.204	0.291	0.153	0.552	0.0212	0.0479	0.0487	6.26e-05	0.00147	0.00414	p-value
	Log 13HOD														0.291	0.877	0.346	0.435	0.411	0.359	0.424	0.214	-0.457	-0.321	-0.278	-0.663	-0.593	-0.561	correlation coefficient
															0.241	1.72e-06	0.16	0.071	0.0898	0.143	0.0796	0.395	0.0563	0.194	0.264	0.00268	0.0095	0.0153	p-value
	10ODA															0.032	0.358	0.257	0.586	0.382	0.238	0.518	9.53e-05	0.264	0.278	-0.122	0.0129	-0.0307	correlation coefficient
																0.9	0.145	0.303	0.0107	0.118	0.341	0.0277	1	0.29	0.264	0.631	0.959	0.904	p-value
	Log OPC8																0.0271	0.17	0.153	0.0481	0.165	-0.0552	-0.572	-0.495	-0.486	-0.738	-0.688	-0.674	correlation coefficient
																	0.915	0.5	0.544	0.85	0.514	0.828	0.0131	0.0366	0.041	0.000467	0.00159	0.00215	p-value
Rc LESION LENGTH	D 6																	0.823	0.455	0.954	0.782	0.482	-0.347	-0.278	-0.241	-0.357	-0.434	-0.345	correlation coefficient
																		2.69e-05	0.0576	8.43e-10	0.000127	0.0429	0.158	0.264	0.336	0.146	0.0716	0.16	p-value
	D 9																		0.586	0.855	0.995	0.624	-0.308	-0.316	-0.303	-0.389	-0.476	-0.499	correlation coefficient
																			0.0105	6.19e-06	1.074e-17	0.00566	0.214	0.201	0.221	0.111	0.0458	0.0348	p-value
	D 12																			0.526	0.599	0.928	-0.281	-0.0435	-0.0231	-0.189	-0.255	-0.34	correlation coefficient
																				0.0248	0.00863	2.87e-08	0.258	0.864	0.928	0.453	0.307	0.168	p-value
% Rc INFECTION	D 6																				0.831	0.557	-0.384	-0.275	-0.239	-0.363	-0.448	-0.394	correlation coefficient
																					1.94e-05	0.0163	0.116	0.27	0.34	0.139	0.0624	0.106	p-value
	D 9																					0.637	-0.292	-0.298	-0.282	-0.374	-0.455	-0.485	correlation coefficient
																						0.00446	0.24	0.23	0.257	0.126	0.0579	0.0415	p-value
	D 12																						-0.255	-0.052	-0.07	-0.0901	-0.186	-0.297	correlation coefficient
																							0.307	0.838	0.783	0.722	0.461	0.232	p-value
Bgh COLONIE NUMBER	D 6																							0.813	0.801	0.727	0.896	0.859	correlation coefficient
																								4.1e-05	6.44e-05	0.000633	5.13e-07	4.89e-06	p-value
	D 9																								0.969	0.789	0.871	0.814	correlation coefficient
																									3.529e-11	9.91e-05	2.62e-06	3.87e-05	p-value
	D 12																									0.725	0.849	0.821	correlation coefficient
																										0.00067	8.18e-06	2.98e-05	p-value
% Bgh INFECTION	D 6																										0.863	0.774	correlation coefficient
																											3.97e-06	0.000162	p-value
	D 9																											0.951	correlation coefficient
																												1.41e-09	p-value
	D 12																												correlation coefficient
																													p-value
										17	18	18	18	18	18	18
